# Supplementary material for: The Impact of the SARS-CoV-2 Pandemic on the Needs of Non-Infected Patients and Their Families in Palliative Care—Interviews with Those Concerned
Source: J Clin Med. 2022 Jul 3;11(13):3863. doi: 10.3390/jcm11133863 (PMC9267922; doi:10.3390/jcm11133863)
Supplement: Supplementary file 1 [file jcm-11-03863-s001.zip]

Archive with 1 entries (1 files):
- jcm-1749013-supplementary.pdf
